# Supplementary material for: Possible Combined Effects of Plasma Folate Levels, Global DNA Methylation, and Blood Cadmium Concentrations on Renal Cell Carcinoma
Source: Nutrients. 2023 Feb 13;15(4):937. doi: 10.3390/nu15040937 (PMC9959822; doi:10.3390/nu15040937)
Supplement: Supplementary file 1 [file nutrients-15-00937-s001.zip]

Archive with 1 entries (1 files):
- nutrients-2195350-supplementary.pdf
